# Supplementary material for: Effects of victim’s body posture and attacker’s gender on slashing attacks: a biomechanical study
Source: Front Bioeng Biotechnol. 2024 Sep 3;12:1450953. doi: 10.3389/fbioe.2024.1450953 (PMC11405234; doi:10.3389/fbioe.2024.1450953)
Supplement: Supplementary file 1 [file Table1.XLSX]

## Sheet: Sheet1
gender	subject	position	Slashing force	Impulse	Energy	Hip velocity (m/s)	Shoulder velocity (m/s)	Elbow velocity (m/s)	Wrist velocity (m/s)	Anterior deltoid	Medial deltoid	Biceps brachii	Triceps brachii	Extensor carpi radialis longus	Flexor carpi unlaris	Flexor carpi radialis
male	1	1	472.818	5.22131	28.5137	0.61789	1.24206	3.27111	3.90389	0.327269	0.139672	0.180747	0.147914	0.230779	0.148204	0.167074
	2	1	794.737	8.50773	42.5836	0.65322	1.60791	3.60322	5.08122	0.186457	0.11349	0.210448	0.0765652	0.144281	0.190961	0.0692518
	3	1	1009.29	11.2286	28.8351	0.88264	1.97811	3.19201	5.17527	0.273222	0.0702018	0.183705	0.15255	0.176724	0.0746844	0.0689451
	4	1	629.072	5.05034	43.7224	0.42688	1.28401	4.69761	5.3821	0.308382	0.110741	0.216947	0.11503	0.164882	0.187259	0.137984
	5	1	986.416	9.80203	39.4995	0.80477	2.00084	4.44925	5.56173	0.244155	0.118865	0.231953	0.1235	0.134081	0.209977	0.231835
	6	1	787.795	8.19645	31.7639	0.67564	1.69532	4.60424	5.4986	0.101817	0.0570969	0.118065	0.0669322	0.12867	0.221782	0.147155
	7	1	1080.71	10.8871	46.3896	0.85456	2.05376	3.61449	5.28134	0.177826	0.0485951	0.153853	0.0501041	0.160457	0.159191	0.0985457
	8	1	929.666	9.82816	39.9111	0.5715	1.56977	4.03574	5.33912	0.307628	0.15886	0.200676	0.068547	0.116023	0.0666054	0.198487
	9	1	1358.17	14.4596	28.0716	1.01826	1.18258	2.85101	4.58363	0.189201	0.107382	0.229863	0.0906856	0.240027	0.205607	0.292115
	10	1	840.405	8.6487	31.6916	0.63628	1.29025	3.46779	4.18252	0.161228	0.0995412	0.168039	0.153318	0.169118	0.214151	0.290979
	11	1	850.542	8.21925	49.981	0.46323	1.44811	3.52041	5.00902	0.315169	0.157947	0.280819	0.305614	0.19329	0.13571	0.236923
	12	1	1204.67	11.7246	36.5205	0.65624	2.05095	4.66966	4.97895	0.633349	0.318239	0.242959	0.142192	0.27825	0.384623	0.375996
female	1	1	781.799	9.45836	23.2025	0.46795	0.82054	2.38356	3.30272	0.395433	0.16189	0.30134	0.107679	0.235589	0.202068	0.209798
	2	1	765.281	9.7585	22.9457	0.60174	1.29635	2.50843	3.52504	0.242756	0.130536	0.153458	0.0757016	0.191863	0.148462	0.091521
	3	1	858.34	7.5663	23.8973	0.68413	1.80573	3.37415	4.57022	0.246089	0.106628	0.268311	0.218635	0.207952	0.311037	0.147838
	4	1	855.813	8.58017	27.9698	0.28281	1.09304	2.69864	4.52399	0.520102	0.257002	0.267669	0.178679	0.254714	0.230409	0.292504
	5	1	757.954	8.96457	33.0538	0.65038	1.23786	3.18938	4.07508	0.298744	0.217403	0.189252	0.123694	0.163324	0.300357	0.297066
	6	1	339.442	3.70412	19.4486	0.65347	0.9286	2.82287	4.05758	0.496498	0.242937	0.410682	0.144877	0.347168	0.321329	0.215425
	7	1	726.156	7.7725	17.8621	0.86113	1.37965	3.24914	4.46964	0.411088	0.215107	0.391705	0.1514	0.382074	0.301623	0.396862
	8	1	740.227	9.25824	31.3287	1.05872	2.17038	4.65811	4.33479	0.483964	0.213482	0.268932	0.142556	0.334985	0.179208	0.180258
	9	1	802.044	7.01835	22.4727	0.58285	1.33836	2.83772	3.8488	0.476796	0.240642	0.316263	0.105669	0.114795	0.128444	0.0972614
	10	1	805.897	8.1683	27.2765	0.71153	1.27147	3.24773	3.65447	0.436169	0.114561	0.232657	0.0904912	0.138146	0.214933	0.149485
	11	1	1236.79	11.7008	28.3559	0.8242	1.79414	3.86088	4.09129	0.228733	0.0957502	0.328223	0.0989709	0.238188	0.338739	0.303571
	12	1	637.045	7.80931	21.1054	0.64151	1.40935	2.90917	3.76929	0.195666	0.211586	0.202789	0.125575	0.465957	0.302302	0.265296
male	1	2	954.796	8.46184	28.4914	0.72622	2.50911	4.06958	5.63632	0.331627	0.128396	0.224402	0.142548	0.314281	0.186182	0.171763
	2	2	1129.49	10.9186	32.0533	0.49648	2.28416	2.94759	5.09243	0.0955571	0.072171	0.251037	0.0863582	0.132059	0.189921	0.0706973
	3	2	954.719	11.1721	26.8799	0.56143	2.06249	3.83123	4.97875	0.269945	0.0849725	0.209764	0.14941	0.19697	0.0848034	0.0795772
	4	2	1101.18	10.6009	25.7088	0.35159	1.99985	5.3396	6.09857	0.185715	0.0836035	0.313423	0.106738	0.215817	0.184088	0.169468
	5	2	1053.22	12.3819	39.8694	0.60474	2.5105	5.00373	5.63138	0.109134	0.0703256	0.241116	0.121205	0.135949	0.161184	0.190387
	6	2	1004.33	10.7561	27.8438	0.48879	1.78674	3.55818	4.10132	0.0428746	0.0458412	0.111598	0.0540821	0.115326	0.171153	0.115382
	7	2	991.448	11.3318	52.501	0.71631	2.65452	4.04715	6.21984	0.119482	0.0718566	0.181296	0.0719031	0.145779	0.226257	0.154438
	8	2	692.511	8.53856	28.4564	0.5823	1.84825	3.0954	4.94113	0.189219	0.222001	0.163072	0.0632438	0.178113	0.12127	0.243183
	9	2	1304.54	13.716	55.703	0.55662	2.1496	4.23538	6.4861	0.140644	0.106223	0.218413	0.0883919	0.306497	0.233825	0.317531
	10	2	876.782	6.24913	37.2479	0.58154	1.85326	3.64196	3.81436	0.120569	0.0935791	0.21607	0.213468	0.213513	0.178282	0.260677
	11	2	503.537	5.22673	22.5184	0.56479	1.74072	2.87713	4.40732	0.173527		0.197683	0.100511	0.247396		0.140528
	12	2	1422.29	13.5018	56.772	0.53259	3.11159	5.56617	5.67935	0.416752	0.373885	0.316384	0.145007	0.312343	0.304133	0.333221
female	1	2	822.79	9.94611	30.6099	0.49122	1.71242	3.25181	3.92397	0.2344	0.214191	0.254444	0.11448	0.249066	0.235576	0.265631
	2	2	882.628	9.8916	29.5073	0.46653	1.61791	2.83687	4.02913	0.120348	0.0841114	0.148345	0.0563992	0.179468	0.15975	0.0754399
	3	2	652.066	7.9709	25.7208	0.63114	1.87629	3.06034	4.79755	0.200798	0.117807	0.308293	0.151051	0.248822	0.335117	0.168164
	4	2	547.028	7.09952	19.5276	0.51546	1.11819	2.28057	4.55167	0.549901	0.290672	0.269098	0.212851	0.373077	0.300077	0.328153
	5	2	980.009	11.5838	37.2096	0.61284	2.12903	3.73362	4.5352	0.0980471	0.0688543	0.139072	0.0751405	0.10253	0.153086	0.176186
	6	2	629.374	7.50829	22.6924	0.48559	1.38079	3.06056	4.36673	0.268513	0.172046	0.257864	0.128356	0.228994	0.248667	0.184531
	7	2	519.178	6.4274	16.5578	0.41801	1.61115	2.84502	3.84545	0.273527	0.235665	0.380165	0.126979	0.302096	0.261288	0.32213
	8	2	761.146	10.391	25.5134	0.6659	2.5715	5.00253	4.68793	0.217626	0.190472	0.194246	0.09265	0.360114	0.168058	0.121255
	9	2	1067.75	10.2962	29.2355	0.47937	1.58122	3.26432	4.25763	0.316873	0.192616	0.26166	0.0943213	0.142678	0.156972	0.111575
	10	2	633.767	7.89351	23.9711	0.49917	1.55285	3.37895	4.03659	0.352422	0.118669	0.259713	0.0989343	0.124279	0.174221	0.130447
	11	2	699.596	9.14963	23.5902	0.50697	1.87916	3.71948	3.66551	0.147005	0.0887515	0.363847	0.109879	0.340141	0.341571	0.336901
	12	2	601.722	8.99036	20.3523	0.47427	1.75372	2.74447	4.04593	0.238885	0.412829	0.295844	0.246739	0.419513	0.201908	0.217373
